# Supplementary material for: Need of Treatment Modification During Entecavir Therapy in Patients with Chronic Hepatitis B: Long-Term Follow-Up Results for 120 Months
Source: Microorganisms. 2025 Jan 21;13(2):218. doi: 10.3390/microorganisms13020218 (PMC11857378; doi:10.3390/microorganisms13020218)
Supplement: Supplementary file 1 [file microorganisms-13-00218-s001.zip]

Archive with 1 entries (1 files):
- microorganisms-3414908-supplementary.pdf
